# Supplementary material for: Conformational regulation and target-myristoyl switch of calcineurin B homologous protein 3
Source: eLife. 2023 Jul 12;12:e83868. doi: 10.7554/eLife.83868 (PMC10368425; doi:10.7554/eLife.83868)
Supplement: Figure 1—source data 1. [file elife-83868-fig1-data1.zip]

Archive with 2 entries (2 files):
- Figure1A_labeled.pdf
- Figure1A_uncropped.jpg
