# Supplementary material for: Conformational regulation and target-myristoyl switch of calcineurin B homologous protein 3
Source: eLife. 2023 Jul 12;12:e83868. doi: 10.7554/eLife.83868 (PMC10368425; doi:10.7554/eLife.83868)
Supplement: Figure 4—source data 1. [file elife-83868-fig4-data1.zip]

Archive with 3 entries (3 files):
- Fig.4A_bottom_uncropped.jpg
- Fig.4A_top_uncropped.jpg
- Figure4A-labeled.pdf
