# Supplementary material for: Conformational regulation and target-myristoyl switch of calcineurin B homologous protein 3
Source: eLife. 2023 Jul 12;12:e83868. doi: 10.7554/eLife.83868 (PMC10368425; doi:10.7554/eLife.83868)
Supplement: Figure 4—figure supplement 1—source data 1. [file elife-83868-fig4-figsupp1-data1.zip]

Archive with 9 entries (9 files):
- Figure 4-figure supplement 1_source_data_1_labeled.pdf
- Figure 4-figure supplement 1-CHP3-Ca&Mg-uncropped.jpg
- Figure 4-figure supplement 1-CHP3-CBDHis-Ca&Mg-uncropped.jpg
- Figure 4-figure supplement 1-CHP3-CBDHis-EDTA&CaMg-uncropped.jpg
- Figure 4-figure supplement 1-CHP3-EDTA&CaMg-uncropped.jpg
- Figure 4-figure supplement 1-CHP3myr-Ca&Mg-uncropped.jpg
- Figure 4-figure supplement 1-CHP3myr-CBDHis-Ca&Mg-uncropped.jpg
- Figure 4-figure supplement 1-CHP3myr-CBDHis-EDTA&CaMg-uncropped.jpg
- Figure 4-figure supplement 1-CHP3myr-EDTA&CaMg-uncropped.jpg
