# Supplementary material for: Conformational regulation and target-myristoyl switch of calcineurin B homologous protein 3
Source: eLife. 2023 Jul 12;12:e83868. doi: 10.7554/eLife.83868 (PMC10368425; doi:10.7554/eLife.83868)
Supplement: Figure 6—source data 1. [file elife-83868-fig6-data1.zip]

Archive with 7 entries (7 files):
- CHP3-recoverin_replicate2_uncropped.jpg
- CHP3-recoverin_replicate3_uncropped.jpg
- Figure6A_labeled.pdf
- Figure6A_CHP3-recoverin_replicate1_uncropped.jpg
- CHP3CBD_replicate3_uncropped.jpg
- Figure6A_CHP3CBD_replicate1-2_uncropped.jpg
- Figure6B_source_data.xlsx
